# Supplementary material for: The recurrent Spike A222V mutation in SARS-CoV-2 enhances replication in primary deer lung cells
Source: Virus Evol. 2025 Aug 5;11(1):veaf059. doi: 10.1093/ve/veaf059 (PMC12378747; doi:10.1093/ve/veaf059)
Supplement: Supplementary_File_NextClade_Report_veaf059 [file supplementary_file_nextclade_report_veaf059.xlsx]

## Sheet: Sheet1
seqName	description	clade	substitutions	deletions	insertions	nonACGTNs	pcrPrimerChanges	aaSubstitutions	aaDeletions	totalInsertions	totalMissing	totalNonACGTNs	# Frameshift Mutations	# Nonsense Mutations	totalPcrPrimerChanges	totalAminoacidSubstitutions	totalAminoacidDeletions	qc.overallScore	QC Status
P0	passage 0	19A	A23403G,T23404C					S:D614G		0	0	0	0	0	0	1	0	0	good
P10113-2	passage 10 human ACE2 replicate 2	19A	G1244A,A7849G,A14338G,G17533T,C20806T,A23403G,T23404C,C24916T,G25481A					ORF1a:G327S,ORF1b:N291D,ORF1b:G1356C,ORF3a:R30H,S:D614G		0	0	0	0	0	0	5	0	2.77778	good
P10113-4	passage 10 human ACE2 replicate 4	19A	G840A,C4158T,G10310A,A23403G,T23404C,G23616A,T25496A,C29608A					ORF1a:G192D,ORF1a:A1298V,ORF1a:V3349I,ORF3a:I35K,S:D614G,S:R685H		0	0	0	0	0	0	6	0	1.5625	good
P10114-1	passage 10 dog ACE2 replicate 1	19A	T3919C,T18708C,A23403G,T23404C,G23607A,A27743G					ORF7a:K117R,S:D614G,S:R682Q		0	0	0	0	0	0	3	0	0.173611	good
P10114-2	passage 10 dog ACE2 replicate 2	19A	G621A,C2716T,C5907T,T12987A,C16466T,T18708C,A23403G,T23404C,G23607A					ORF1a:R119H,ORF1a:T1881I,ORF1a:M4241K,ORF1b:P1000L,S:D614G,S:R682Q		0	0	0	0	0	0	6	0	8.50694	good
P10114-3	passage 10 dog ACE2 replicate 3	19A	G1244A,A6953G,A14338G,G17533T,A23403G,T23404C,G23607A					ORF1a:G327S,ORF1a:I2230V,ORF1b:N291D,ORF1b:G1356C,S:D614G,S:R682Q		0	0	0	0	0	0	6	0	0.694444	good
P10114-4	passage 10 dog ACE2 replicate 4	19A	C1853T,G13993A,T19065C,A23403G,T23404C,G23607A,G24390A					ORF1b:A176T,S:D614G,S:R682Q,S:S943N		0	0	0	0	0	0	4	0	0.694444	good
P10116-1	passage 10 cat ACE2 replicate 1	19A	C1853T,G4787A,G4881A,A6953G,G13993A,C17440T,T19065C,C22227T,A23403G,T23404C,G23607A,G24390A					ORF1a:A1508T,ORF1a:S1539N,ORF1a:I2230V,ORF1b:A176T,ORF1b:P1325S,S:A222V,S:D614G,S:R682Q,S:S943N		0	0	0	0	0	0	9	0	17.3611	good
P10116-2	passage 10 cat ACE2 replicate 2	19A	C1853T,G4787A,G4881A,A6953G,G13993A,T19065C,A23403G,T23404C,G23607A,G24390A,A29478C					N:D402A,ORF1a:A1508T,ORF1a:S1539N,ORF1a:I2230V,ORF1b:A176T,S:D614G,S:R682Q,S:S943N		0	0	0	0	0	0	8	0	6.25	good
P10116-3	passage 10 cat ACE2 replicate 3	19A	C1853T,G4787A,G4881A,A6953G,T12139C,G13993A,C16954T,T19065C,A23403G,T23404C,G23607A,G24390A					ORF1a:A1508T,ORF1a:S1539N,ORF1a:I2230V,ORF1b:A176T,S:D614G,S:R682Q,S:S943N		0	0	0	0	0	0	7	0	8.50694	good
P10116-4	passage 10 cat ACE2 replicate 4	19A	G411A,G677A,G10310A,C14790T,A23403G,T23404C,G23616A,T25496A					ORF1a:G49D,ORF1a:A138T,ORF1a:V3349I,ORF3a:I35K,S:D614G,S:R685H		0	0	0	0	0	0	6	0	1.5625	good
P10271-1	passage 10 mink ACE2 replicate 1	19A	C1063T,C1853T,G4787A,G4881A,A6953G,G13993A,T19065C,A23403G,T23404C,G23607A,G24390A,T25586G,C28868T					N:P199S,ORF1a:A1508T,ORF1a:S1539N,ORF1a:I2230V,ORF1b:A176T,ORF3a:L65R,S:D614G,S:R682Q,S:S943N		0	0	0	0	0	0	9	0	11.1111	good
P10271-2	passage 10 mink ACE2 replicate 2	19A	T5165C,G10310A,A13066G,T18096C,A23403G,T23404C,G23616A,T25496A					ORF1a:Y1634H,ORF1a:V3349I,ORF3a:I35K,S:D614G,S:R685H		0	0	0	0	0	0	5	0	1.5625	good
P10271-3	passage 10 mink ACE2 replicate 3	19A	G621A,C1254T,T12987A,C13423A,T18708C,A23403G,T23404C,G23607A,A26194C					ORF1a:R119H,ORF1a:S330L,ORF1a:M4241K,ORF3a:T268P,S:D614G,S:R682Q		0	0	0	0	0	0	6	0	2.77778	good
P10271-4	passage 10 mink ACE2 replicate 4	19A	G621A,C1254T,T12987A,T18708C,A23403G,T23404C,G23607A,C28866T					N:T198I,ORF1a:R119H,ORF1a:S330L,ORF1a:M4241K,S:D614G,S:R682Q		0	0	0	0	0	0	6	0	1.5625	good
P10369-1	passage 10 deer ACE2 replicate 1	19A	G621A,C1254T,T4138G,T12987A,T18708C,A19201T,A23403G,T23404C,G23607A,A26030C					ORF1a:R119H,ORF1a:S330L,ORF1a:M4241K,ORF1b:N1912Y,ORF3a:Q213P,S:D614G,S:R682Q		0	0	0	0	0	0	7	0	4.34028	good
P10369-2	passage 10 deer ACE2 replicate 2	19A	G621A,C1254T,A11351G,T12987A,T18708C,A23403G,T23404C,G23607A					ORF1a:R119H,ORF1a:S330L,ORF1a:T3696A,ORF1a:M4241K,S:D614G,S:R682Q		0	0	0	0	0	0	6	0	1.5625	good
P10369-3	passage 10 deer ACE2 replicate 3	19A	C1853T,G4787A,G4881A,A6953G,G13993A,C19042T,T19065C,A23403G,T23404C,G23607A,G24390A,G26193A					ORF1a:A1508T,ORF1a:S1539N,ORF1a:I2230V,ORF1b:A176T,ORF1b:P1859S,S:D614G,S:R682Q,S:S943N		0	0	0	0	0	0	8	0	8.50694	good
P10369-4	passage 10 deer ACE2 replicate 4	19A	A1194T,C1853T,G4787A,G4881A,A6953G,T13177A,G13993A,A14597C,T19065C,C22264T,A23403G,T23404C,G23607A,G24390A					ORF1a:N310I,ORF1a:A1508T,ORF1a:S1539N,ORF1a:I2230V,ORF1b:A176T,ORF1b:N377T,S:D614G,S:R682Q,S:S943N		0	0	0	0	0	0	9	0	14.0625	good
P5113-2	passage 5 human ACE2 replicate 2	19A	G1244A,A7849G,A14338G,G17533T,C20806T,A23403G,T23404C,C24916T,G25481A					ORF1a:G327S,ORF1b:N291D,ORF1b:G1356C,ORF3a:R30H,S:D614G		0	0	0	0	0	0	5	0	2.77778	good
P5113-4	passage 5 human ACE2 replicate 4	19A	G840A,G10310A,A23403G,T23404C,G23616A,T25496A,C29608A	22530				ORF1a:G192D,ORF1a:V3349I,ORF3a:I35K		0	0	0	1	0	0	3	0	57.8125	mediocre
P5114-1	passage 5 dog ACE2 replicate 1	19A	T3919C,T18708C,A23403G,T23404C,G23607A,A27743G					ORF7a:K117R,S:D614G,S:R682Q		0	0	0	0	0	0	3	0	0.173611	good
P5114-2	passage 5 dog ACE2 replicate 2	19A	G621A,C2716T,C5907T,G11138T,T12987A,C16466T,T18708C,A23403G,T23404C,G23607A					ORF1a:R119H,ORF1a:T1881I,ORF1a:A3625S,ORF1a:M4241K,ORF1b:P1000L,S:D614G,S:R682Q		0	0	0	0	0	0	7	0	11.1111	good
P5114-3	passage 5 dog ACE2 replicate 3	19A	G1244A,A6953G,A14338G,G17533T,A23403G,T23404C,G23607A					ORF1a:G327S,ORF1a:I2230V,ORF1b:N291D,ORF1b:G1356C,S:D614G,S:R682Q		0	0	0	0	0	0	6	0	0.694444	good
P5114-4	passage 5 dog ACE2 replicate 4	19A	C1853T,G13993A,T19065C,A23403G,T23404C,G23607A,G24390A,A25296G					ORF1b:A176T,S:D614G,S:R682Q,S:S943N,S:K1245R		0	0	0	0	0	0	5	0	1.5625	good
P5116-1	passage 5 cat ACE2 replicate 1	19A	C1853T,G4787A,G4881A,A6953G,G13993A,T19065C,C22227T,A23403G,T23404C,G23607A,G24390A					ORF1a:A1508T,ORF1a:S1539N,ORF1a:I2230V,ORF1b:A176T,S:A222V,S:D614G,S:R682Q,S:S943N		0	0	0	0	0	0	8	0	14.0625	good
P5116-2	passage 5 cat ACE2 replicate 2	19A	C1853T,G4787A,G4881A,A6953G,G13993A,T19065C,A23403G,T23404C,G23607A,G24390A					ORF1a:A1508T,ORF1a:S1539N,ORF1a:I2230V,ORF1b:A176T,S:D614G,S:R682Q,S:S943N		0	0	0	0	0	0	7	0	4.34028	good
P5116-3	passage 5 cat ACE2 replicate 3	19A	C1853T,G4787A,G4881A,A6953G,T12139C,G13993A,C16954T,T19065C,A23403G,T23404C,G23607A,G24390A					ORF1a:A1508T,ORF1a:S1539N,ORF1a:I2230V,ORF1b:A176T,S:D614G,S:R682Q,S:S943N		0	0	0	0	0	0	7	0	8.50694	good
P5116-4	passage 5 cat ACE2 replicate 4	19A	G411A,G677A,G10310A,C14790T,A23403G,T23404C,G23616A,T25496A					ORF1a:G49D,ORF1a:A138T,ORF1a:V3349I,ORF3a:I35K,S:D614G,S:R685H		0	0	0	0	0	0	6	0	1.5625	good
P5271-1	passage 5 mink ACE2 replicate 1	19A	C1853T,G4787A,G4881A,A6953G,G13993A,T19065C,A23403G,T23404C,G23607A,G24390A,C28868T					N:P199S,ORF1a:A1508T,ORF1a:S1539N,ORF1a:I2230V,ORF1b:A176T,S:D614G,S:R682Q,S:S943N		0	0	0	0	0	0	8	0	6.25	good
P5271-2	passage 5 mink ACE2 replicate 2	19A	T5165C,G10310A,A13066G,A23403G,T23404C,G23616A,T25496A					ORF1a:Y1634H,ORF1a:V3349I,ORF3a:I35K,S:D614G,S:R685H		0	0	0	0	0	0	5	0	0.694444	good
P5271-3	passage 5 mink ACE2 replicate 3	19A	G621A,C1254T,T12987A,T18708C,A23403G,T23404C,G23607A,A26194C					ORF1a:R119H,ORF1a:S330L,ORF1a:M4241K,ORF3a:T268P,S:D614G,S:R682Q		0	0	0	0	0	0	6	0	1.5625	good
P5271-4	passage 5 mink ACE2 replicate 4	19A	G621A,C1254T,T12987A,T18708C,A23403G,T23404C,G23607A,C28866T					N:T198I,ORF1a:R119H,ORF1a:S330L,ORF1a:M4241K,S:D614G,S:R682Q		0	0	0	0	0	0	6	0	1.5625	good
P5369-1	passage 5 deer ACE2 replicate 1	F	G621A,C1254T,T12987A,T18708C,A19201T,A23403G,T23404C,G23607A					ORF1a:R119H,ORF1a:S330L,ORF1a:M4241K,ORF1b:N1912Y,S:D614G,S:R682Q		0	0	0	0	0	0	6	0	1.5625	good
P5369-2	passage 5 deer ACE2 replicate 2	19A	G621A,C1254T,A11351G,T12987A,T18708C,A23403G,T23404C,G23607A					ORF1a:R119H,ORF1a:S330L,ORF1a:T3696A,ORF1a:M4241K,S:D614G,S:R682Q		0	0	0	0	0	0	6	0	1.5625	good
P5369-3	passage 5 deer ACE2 replicate 3	19A	C1853T,G4787A,G4881A,A6953G,G13993A,C19042T,T19065C,A23403G,T23404C,G23607A,G24390A,G26193A					ORF1a:A1508T,ORF1a:S1539N,ORF1a:I2230V,ORF1b:A176T,ORF1b:P1859S,S:D614G,S:R682Q,S:S943N		0	0	0	0	0	0	8	0	8.50694	good
P5369-4	passage 5 deer ACE2 replicate 4	19A	C1853T,G4787A,G4881A,A6953G,G13993A,T19065C,C22264T,A23403G,T23404C,G23607A,G24390A					ORF1a:A1508T,ORF1a:S1539N,ORF1a:I2230V,ORF1b:A176T,S:D614G,S:R682Q,S:S943N		0	0	0	0	0	0	7	0	6.25	good
pJW496	positive control SARS-CoV-2 Spike D614G (Wuhan-Hu-1)	19A	A23403G,T23404C					S:D614G		0	0	0	0	0	0	1	0	0	good
